# Supplementary material for: Enhancing Proton Radiosensitivity of Chondrosarcoma Using Nanoparticle-Based Drug Delivery Approaches: A Comparative Study of High- and Low-Energy Protons
Source: Int J Mol Sci. 2024 Oct 25;25(21):11481. doi: 10.3390/ijms252111481 (PMC11546389; doi:10.3390/ijms252111481)
Supplement: Supplementary file 1 [file ijms-25-11481-s001.zip]

Archive with 1 entries (1 files):
- ijms-3236680-supplementary.pdf
